# Supplementary material for: Riboflavin, a Potent Neuroprotective Vitamin: Focus on Flavivirus and Alphavirus Proteases
Source: Microorganisms. 2022 Jun 30;10(7):1331. doi: 10.3390/microorganisms10071331 (PMC9315535; doi:10.3390/microorganisms10071331)
Supplement: Supplementary file 1 [file microorganisms-10-01331-s001.zip]

Archive with 1 entries (1 files):
- microorganisms-1754607-supplementary.pdf
